# Supplementary material for: Impact of Vanadium-Containing Stone Coal Smelting on Trace Metals in an Agricultural Soil–Vegetable System: Accumulation, Transfer, and Health Risks
Source: Int J Environ Res Public Health. 2023 Jan 30;20(3):2425. doi: 10.3390/ijerph20032425 (PMC9915546; doi:10.3390/ijerph20032425)
Supplement: Supplementary file 1 [file ijerph-20-02425-s001.zip]

Archive with 1 entries (1 files):
- ijerph-2175428-supplementary.pdf
